# Supplementary material for: Observation of chiral emission enabled by collective guided resonances
Source: Nat Nanotechnol. 2025 Jul 1;20(9):1205–12. doi: 10.1038/s41565-025-01964-7 (PMC12443609; doi:10.1038/s41565-025-01964-7)
Supplement: Supplementary file 3 — Source Data Fig. 1 [file 41565_2025_1964_MOESM3_ESM.xlsx]

## Sheet: Fig1b_rightpanel
Comment	X-Gamma-M	TE-A	TE-C	TE-D	TE-B
Name	k	Omega	Omega	Omega	Omega
Unit	(2pi/a)	(2pi*c/a)	(2pi*c/a)	(2pi*c/a)	(2pi*c/a)
	-0.1	0.34076	0.4015	0.40131	0.4224
	-0.09	0.34225	0.40171	0.40254	0.42136
	-0.08	0.34363	0.402	0.40355	0.42015
	-0.07	0.34487	0.40237	0.40432	0.41883
	-0.06	0.34598	0.40282	0.40487	0.41746
	-0.05	0.34693	0.40335	0.40524	0.41609
	-0.04	0.34773	0.40394	0.40548	0.41478
	-0.03	0.34836	0.40456	0.40564	0.41357
	-0.02	0.34881	0.40516	0.40574	0.41255
	-0.01	0.34909	0.40563	0.40579	0.41182
	0	0.34918	0.40581	0.40581	0.41155
	0.01414	0.34899	0.40529	0.40595	0.41206
	0.02828	0.34845	0.40408	0.40635	0.41326
	0.04243	0.34757	0.40258	0.40691	0.41469
	0.05657	0.34639	0.40098	0.40736	0.41607
	0.07071	0.34494	0.39933	0.40726	0.41707
	0.08485	0.34327	0.39768	0.40642	0.41718
	0.09899	0.3414	0.39603	0.40516	0.4163
