# Supplementary material for: Observation of chiral emission enabled by collective guided resonances
Source: Nat Nanotechnol. 2025 Jul 1;20(9):1205–12. doi: 10.1038/s41565-025-01964-7 (PMC12443609; doi:10.1038/s41565-025-01964-7)
Supplement: Supplementary file 4 — Source Data Fig. 3 [file 41565_2025_1964_MOESM4_ESM.xlsx]

## Sheet: Fig3b
Comment		Branch1	Branch2	Branch1	Branch2
Name	Imag.(n_1)	Real Frequency		Imag. Frequency
Unit	a.u.	a.u.		a.u.
	0.02	1.88943	1.88948	1.35122	3.68392
	0.021	1.88943	1.88948	1.37667	3.63095
	0.022	1.88942	1.88948	1.40361	3.57661
	0.023	1.88942	1.88948	1.43224	3.52072
	0.024	1.88942	1.88948	1.46275	3.46307
	0.025	1.88942	1.88947	1.49542	3.4034
	0.026	1.88942	1.88947	1.53057	3.34138
	0.027	1.88942	1.88947	1.56862	3.27657
	0.028	1.88942	1.88947	1.61014	3.20843
	0.029	1.88942	1.88947	1.6559	3.13618
	0.03	1.88942	1.88946	1.70699	3.05872
	0.031	1.88942	1.88946	1.76512	2.97434
	0.032	1.88942	1.88946	1.83314	2.88019
	0.033	1.88942	1.88945	1.91665	2.77068
	0.034	1.88942	1.88945	2.03017	2.63128
	0.035	1.88938	1.88949	2.29231	2.34338
	0.036	1.88912	1.88974	2.31101	2.29904
	0.037	1.889	1.88986	2.30424	2.28028
	0.038	1.8889	1.88996	2.29599	2.26313
	0.039	1.88882	1.89004	2.28718	2.24666
	0.04	1.88874	1.89011	2.27812	2.23056
	0.041	1.88867	1.89017	2.26893	2.2147
	0.042	1.88861	1.89023	2.25968	2.19902
	0.043	1.88855	1.89029	2.25043	2.18345
	0.044	1.8885	1.89034	2.24121	2.16798
	0.045	1.88845	1.89039	2.23203	2.15258
	0.046	1.8884	1.89044	2.22291	2.13724
	0.047	1.88835	1.89048	2.21387	2.12193
	0.048	1.8883	1.89053	2.20491	2.10665
	0.049	1.88826	1.89057	2.19605	2.0914
	0.05	1.88821	1.89061	2.18729	2.07616
