# Supplementary material for: Observation of chiral emission enabled by collective guided resonances
Source: Nat Nanotechnol. 2025 Jul 1;20(9):1205–12. doi: 10.1038/s41565-025-01964-7 (PMC12443609; doi:10.1038/s41565-025-01964-7)
Supplement: Supplementary file 5 — Source Data Fig. 5 [file 41565_2025_1964_MOESM5_ESM.xlsx]

## Sheet: Fig5a
		Upper Panel			Lower Panel
Comment		16kw/cm^2	18kw/cm^2	48kw/cm^2	16kw/cm^2	18kw/cm^2	48kw/cm^2
Name	Wavelength	Intensity	Intensity	Intensity	Intensity	Intensity	Intensity
Unit	nm	a.u.	a.u.	a.u.	a.u.	a.u.	a.u.
	1524.2	0.18443	0.16416	0.05141	0	0.07324	0.02516
	1524.28	0.16112	0.14969	0.05654	0.23271	0.08413	0.02151
	1524.36	0.16053	0.10325	0.03339	0.29532	0.04405	0.04729
	1524.44	0.21783	0.17318	0.05205	0.08345	0.06426	0.01761
	1524.52	0.19279	0.13302	0.0977	0.10439	0.08551	0.01296
	1524.6	0.21277	0.12073	0.05544	0.27843	0.05234	0.02855
	1524.69	0.28366	0.18164	0.06541	0.35207	0.07791	0.0222
	1524.77	0.3457	0.09478	0.03851	0.24822	0.06132	0.0178
	1524.85	0.31904	0.13685	0.0569	0.32809	0.0919	0.02321
	1524.93	0.24278	0.1027	0.05242	0.34773	0.04439	0.03295
	1525.01	0.19892	0.13657	0.03275	0.24244	0.07963	0.0244
	1525.09	0.17759	0.10926	0.02818	0.19565	0.06979	0.02547
	1525.18	0.14663	0.13685	0.04647	0.30009	0.08585	0.02321
	1525.26	0.12481	0.20623	0.04647	0.18019	0.08447	0.03188
	1525.34	0.10348	0.05081	0.04428	0.13444	0.05182	0.01006
	1525.42	0.229	0.12729	0.07255	0.19365	0.02729	0.00862
	1525.5	0.217	0.10516	0.05718	0.26553	0.08361	0.01723
	1525.58	0.12264	0.15406	0.06898	0.2345	0.11073	0.02566
	1525.67	0.1337	0.10462	0.02973	0.23094	0.08326	0.01428
	1525.75	0.20518	0.10571	0.04528	0.30295	0.06547	0.03201
	1525.83	0.23298	0.13548	0.05324	0.29968	0.04198	0.0127
	1525.91	0.14394	0.15651	0.05663	0.31839	0.07393	0.02038
	1525.99	0.26655	0.09096	0.06157	0.21877	0.0475	0.01459
	1526.07	0.30687	0.0407	0.0526	0.22806	0.08084	0.01352
	1526.15	0.23264	0.17618	0.05224	0.26584	0.07601	0.02321
	1526.24	0.18023	0.11472	0.04373	0.33777	0.06547	0.01748
	1526.32	0.2354	0.14695	0.05718	0.37275	0.04958	0.03251
	1526.4	0.23181	0.13985	0.04016	0.37542	0.07031	0.02931
	1526.48	0.12896	0.11308	0.03193	0.35017	0.05528	0.02195
	1526.56	0.05366	0.13548	0.04812	0.29823	0.08136	0.01729
	1526.64	0.0974	0.10817	0.0515	0.08786	0.02833	0.01296
	1526.73	0.15504	0.15952	0.05983	0.01339	0.06944	0.0261
	1526.81	0.31804	0.09424	0.04153	0.17167	0.07031	0.01119
	1526.89	0.27745	0.15269	0.0516	0.41995	0.05476	0.02666
	1526.97	0.19435	0.12374	0.04428	0.40293	0.0558	0.01503
	1527.05	0.08916	0.11063	0.02799	0.33121	0.03818	0.01836
	1527.13	0.17148	0.14477	0.04785	0.23693	0.04042	0.02258
	1527.21	0.18409	0.15488	0.0569	0.18543	0.05856	0.02428
	1527.3	0.10443	0.15132	0.04016	0.14861	0.04647	0.01503
	1527.38	0.11594	0.05627	0.03733	0.1347	0.10347	0.01836
	1527.46	0.2799	0.1109	0.03586	0.08724	0.07376	0.02673
	1527.54	0.31027	0.1109	0.05782	0.12048	0.10123	0.01641
	1527.62	0.15702	0.10544	0.05727	0.17385	0.06547	0.01541
	1527.7	0.13705	0.12019	0.04794	0.18833	0.08896	0.0139
	1527.78	0.22409	0.13849	0.0462	0.22043	0.0634	0.01855
	1527.87	0.26941	0.13111	0.04391	0.3154	0.07272	0.01799
	1527.95	0.25446	0.12838	0.05105	0.36826	0.05217	0.02748
	1528.03	0.16479	0.10434	0.04025	0.36395	0.08482	0.03038
	1528.11	0.1944	0.1557	0.04675	0.31478	0.0786	0.03283
	1528.19	0.26199	0.12237	0.0365	0.23639	0.04284	0.01767
	1528.27	0.3544	0.10626	0.04602	0.24674	0.07462	0.02711
	1528.35	0.29707	0.1617	0.0559	0.15055	0.04975	0.02799
	1528.44	0.29766	0.15023	0.01674	0.46289	0.11816	0.0366
	1528.52	0.3499	0.15023	0.00668	0.48918	0.08654	0.01459
	1528.6	0.22885	0	0.05068	0.45163	0.10157	0.03849
	1528.68	0.06605	0.15679	0.04062	0.12445	0.08378	0.01585
	1528.76	0.0744	0.11281	0.05663	0.37796	0.09794	0.02396
	1528.84	0.11694	0.0926	0.04345	0.42049	0.04439	0.01736
	1528.92	0.1523	0.12128	0.01702	0.45625	0.07756	0.0139
	1529.01	0.05889	0.15433	0.04126	0.30938	0.09224	0.02591
	1529.09	0.0843	0.09861	0.04474	0.29003	0.09276	0.02761
	1529.17	0	0.1068	0.03056	0.13628	0.08844	0.03365
	1529.25	0.08127	0.16717	0.04903	0.18257	0.09846	0.02635
	1529.33	0.07382	0.09369	0.0322	0.12964	0.0323	0.0322
	1529.41	0.08809	0.11281	0.05928	0.2154	0.07532	0.02031
	1529.49	0.10893	0.09997	0.04711	0.29869	0.07013	0.02824
	1529.58	0.15775	0.11882	0.0515	0.45594	0.09829	0.01704
	1529.66	0.26787	0.10489	0.06523	0.32646	0.08793	0.0122
	1529.74	0.34685	0.0448	0.02616	0.2511	0.07324	0.02654
	1529.82	0.34645	0.11363	0.04839	0.23668	0.09777	0.01226
	1529.9	0.23555	0.13412	0.06623	0.40781	0.07618	0.01742
	1529.98	0.20779	0.12046	0.05846	0.35456	0.04457	0.02415
	1530.06	0.20566	0.09314	0.04803	0.3029	0.08205	0.02736
	1530.15	0.19423	0.14422	0.06687	0.23582	0.06806	0.03277
	1530.23	0.15296	0.10243	0.04958	0.23572	0.06564	0.01937
	1530.31	0.14262	0.12975	0.03046	0.14682	0.09864	0.01377
	1530.39	0.09261	0.11609	0.06925	0.12647	0.08292	0.01792
	1530.47	0.11689	0.09997	0.06029	0.09585	0.0976	0.01799
	1530.55	0.19701	0.14668	0	0.23146	0.09829	0.01924
	1530.63	0.32598	0.11855	0.04382	0.34618	0.10192	0.03251
	1530.71	0.2928	0.13548	0.06633	0.52104	0.07549	0.02591
	1530.8	0.25839	0.15023	0.05855	0.35303	0.12075	0.02673
	1530.88	0.19318	0.14668	0.04903	0.2571	0.0672	0.02692
	1530.96	0.2741	0.12538	0.0591	0.13716	0.07704	0.02019
	1531.04	0.20896	0.15433	0.06321	0.26768	0.07583	0.02924
	1531.12	0.14783	0.08795	0.01738	0.31475	0.08482	0.01459
	1531.2	0.15645	0.12046	0.06806	0.41076	0.10313	0.02484
	1531.28	0.27474	0.11008	0.04437	0.31577	0.05631	0.02629
	1531.36	0.25825	0.13576	0.0537	0.25162	0.09397	0.01975
	1531.45	0.18753	0.11308	0.04785	0.15925	0.07065	0.01893
	1531.53	0.14964	0.15269	0.044	0.21991	0.05614	0.04855
	1531.61	0.16342	0.07129	0.06029	0.30531	0.07981	0.00402
	1531.69	0.22301	0.13712	0.04903	0.35744	0.08188	0.01937
	1531.77	0.27691	0.16744	0.0355	0.30124	0.0634	0.01906
	1531.85	0.31611	0.11773	0.05471	0.27747	0.05804	0.01572
	1531.93	0.15731	0.12046	0.07575	0.2901	0.11159	0.02641
	1532.01	0.11328	0.1658	0.04519	0.16181	0.0919	0.03321
	1532.1	0.03428	0.13657	0.02452	0.10997	0.1014	0.01673
	1532.18	0.16745	0.14996	0.05343	0.16527	0.07514	0.0244
	1532.26	0.17295	0.1445	0.04574	0.30339	0.0691	0.01421
	1532.34	0.16975	0.115	0.0591	0.26742	0.03783	0.02163
	1532.42	0.07567	0.11964	0.03714	0.15053	0.05666	0.02736
	1532.5	0.14218	0.14532	0.04071	0.1546	0.0608	0.0149
	1532.58	0.07523	0.12701	0.05379	0.23042	0.07981	0.01755
	1532.66	0.10907	0.18137	0.05773	0.33323	0.07963	0.01226
	1532.74	0.15653	0.10079	0.03943	0.27913	0.10865	0.01013
	1532.83	0.21986	0.06692	0.05864	0.35567	0.05528	0.01453
	1532.91	0.1501	0.10298	0.04995	0.3339	0.10451	0.02358
	1532.99	0.14959	0.12264	0.02269	0.33798	0.07687	0.01981
	1533.07	0.2353	0.16225	0.04839	0.29008	0.05234	0.02572
	1533.15	0.06504	0.09478	0.05727	0.2792	0.08292	0.03038
	1533.23	0.01732	0.12182	0.04373	0.20344	0.07618	0.02377
	1533.31	0.00474	0.14286	0.0516	0.19518	0.06599	0.02358
	1533.39	0.22216	0.07621	0.05407	0.16942	0.03645	0.03132
	1533.47	0.17356	0.11527	0.03797	0.16028	0.08637	0.02012
	1533.56	0.18228	0.11964	0.05013	0.29311	0.08153	0.0188
	1533.64	0.06233	0.15078	0.04812	0.38661	0.05718	0.0166
	1533.72	0.11848	0.09697	0.05379	0.35425	0.08447	0.02446
	1533.8	0.14988	0.10134	0.04812	0.23569	0.09	0.02641
	1533.88	0.24818	0.13057	0.04922	0.20847	0.07048	0.02654
	1533.96	0.28456	0.08823	0.043	0.18963	0.08689	0.01704
	1534.04	0.33529	0.16116	0.03522	0.22227	0.09587	0.0344
	1534.12	0.24073	0.08468	0.05544	0.30453	0.06374	0.01623
	1534.2	0.12088	0.07484	0.07218	0.3386	0.09293	0.01428
	1534.29	0.06157	0.16853	0.04666	0.39034	0.05251	0.02975
	1534.37	0.19438	0.13302	0.06129	0.41998	0.02712	0.01906
	1534.45	0.32652	0.174	0.08115	0.35038	0.0995	0.01038
	1534.53	0.33568	0.13576	0.05114	0.16776	0.09173	0.00075467
	1534.61	0.2054	0.09232	0.04492	0.05483	0.10641	0.03528
	1534.69	0.11936	0.09915	0.03431	0.03039	0.0805	0.01817
	1534.77	0.20764	0.09751	0.03723	0.13592	0.06616	0.01698
	1534.85	0.25749	0.1557	0.04098	0.23795	0.09	0.02673
	1534.93	0.36554	0.12346	0.03925	0.28953	0.0767	0.01729
	1535.02	0.21097	0.14695	0.05288	0.25871	0.04146	0.01987
	1535.1	0.19714	0.13931	0.06276	0.3242	0.05908	0.02214
	1535.18	0.13199	0.13248	0.04419	0.30181	0.1204	0.02547
	1535.26	0.22179	0.1221	0.05855	0.22009	0.07549	0.01296
	1535.34	0.25783	0.16471	0.04464	0.10011	0.06771	0.00352
	1535.42	0.24222	0.08031	0.04135	0.05063	0.07134	0.02654
	1535.5	0.12112	0.14777	0.05635	0.12362	0.06961	0.02566
	1535.58	0.11242	0.14368	0.05809	0.17554	0.08551	0.01396
	1535.66	0.23386	0.09342	0.0483	0.17811	0.07583	0.0244
	1535.74	0.23367	0.1333	0.05215	0.13997	0.06996	0.02453
	1535.83	0.24136	0.04316	0.05196	0.21257	0.10935	0.03427
	1535.91	0.2054	0.14286	0.05324	0.24298	0.0608	0.01924
	1535.99	0.2667	0.14122	0.0397	0.30048	0.06426	0.03792
	1536.07	0.30164	0.11937	0.05096	0.23821	0.1318	0.01314
	1536.15	0.37062	0.08823	0.06761	0.15284	0.07082	0.01075
	1536.23	0.22328	0.0407	0.05333	0.1642	0.07601	0.0305
	1536.31	0.05691	0.08659	0.0376	0.26091	0.10658	0.01547
	1536.39	0.04762	0.14176	0.05791	0.20837	0.04232	0.01006
	1536.47	0.12124	0.08113	0.04968	0.0753	0.04595	0.03201
	1536.55	0.19858	0.08167	0.04327	0.13903	0.11816	0.01937
	1536.63	0.22587	0.12947	0.0483	0.23042	0.06979	0.02994
	1536.72	0.24842	0.09615	0.04574	0.37651	0.08188	0.03119
	1536.8	0.22641	0.02513	0.0505	0.3612	0.08084	0.02843
	1536.88	0.21358	0.12674	0.04492	0.36201	0.08153	0.0105
	1536.96	0.38015	0.16744	0.05599	0.24558	0.07808	0.02295
	1537.04	0.4092	0.14204	0.05233	0.2728	0.07169	0.02616
	1537.12	0.33864	0.14286	0.05086	0.20177	0.05666	0.0205
	1537.2	0.08364	0.12046	0.05736	0.25811	0.0805	0.01667
	1537.28	0.09327	0.12264	0.04986	0.24864	0.05683	0.0083
	1537.36	0.16913	0.06692	0.04565	0.25269	0.09984	0.03214
	1537.44	0.29402	0.15406	0.03943	0.01645	0.09432	0.03767
	1537.52	0.24786	0.12865	0.05901	0.00636	0.08413	0.01987
	1537.61	0.15843	0.12073	0.03751	0.05792	0.11936	0.02434
	1537.69	0.22526	0.12783	0.03394	0.20795	0.05908	0.03119
	1537.77	0.25492	0.10735	0.04757	0.16018	0.06443	0.02264
	1537.85	0.29614	0.17345	0.04565	0.24103	0.0881	0.02553
	1537.93	0.25436	0.13057	0.03513	0.33248	0.09155	0.02421
	1538.01	0.32258	0.11226	0.0473	0.34483	0.04992	0.02887
	1538.09	0.25468	0.10216	0.04968	0.28847	0.05787	0.02277
	1538.17	0.27347	0.10298	0.058	0.24918	0.07808	0.02578
	1538.25	0.28361	0.12182	0.04464	0.25943	0.08188	0.02333
	1538.33	0.25158	0.13903	0.06395	0.26595	0.08931	0.03547
	1538.41	0.21224	0.19803	0.04583	0.30845	0.07532	0.02333
	1538.49	0.20928	0.13166	0.05215	0.33821	0.05718	0.02987
	1538.58	0.2323	0.19339	0.0462	0.31239	0.07998	0.00824
	1538.66	0.25629	0.11363	0.06523	0.22487	0.07756	0.01503
	1538.74	0.28082	0.12865	0.04108	0.18657	0.08551	0.01528
	1538.82	0.31897	0.15542	0.0419	0.17795	0.06996	0.0249
	1538.9	0.268	0.12182	0.03467	0.24062	0.10002	0.02195
	1538.98	0.32248	0.14941	0.04885	0.27529	0.06098	0.02402
	1539.06	0.27063	0.0885	0.03476	0.37174	0.11245	0.02622
	1539.14	0.23916	0.16717	0.04364	0.37612	0.11004	0.02572
	1539.22	0.14343	0.11172	0.05096	0.43009	0.08153	0.02497
	1539.3	0.13063	0.11308	0.04501	0.3208	0.06737	0.02339
	1539.38	0.19748	0.16252	0.03504	0.21947	0.03835	0.01843
	1539.46	0.24564	0.09396	0.05974	0.16023	0.07618	0.02075
	1539.54	0.30773	0.09751	0.04199	0.236	0.09881	0.01849
	1539.63	0.26438	0.13958	0.05635	0.24874	0.06979	0.02176
	1539.71	0.15934	0.13248	0.04281	0.12928	0.05804	0.02497
	1539.79	0.18768	0.16689	0.02433	0.15605	0.07514	0.03402
	1539.87	0.17683	0.06091	0.04876	0.2544	0.04353	0.01981
	1539.95	0.18033	0.17645	0.04373	0.31452	0.05839	0.02817
	1540.03	0.19814	0.10325	0.04675	0.21122	0.04647	0.02597
	1540.11	0.31249	0.09861	0.06376	0.11765	0.08205	0.01679
	1540.19	0.26059	0.17509	0.05699	0.17305	0.08361	0.00465
	1540.27	0.16676	0.07648	0.04291	0.14806	0.07445	0.02566
	1540.35	0.21825	0.10953	0.04547	0.27142	0.0672	0.01723
	1540.43	0.25094	0.12865	0.04117	0.21376	0.06668	0.02138
	1540.51	0.31677	0.10598	0.04428	0.35147	0.07117	0.0288
	1540.59	0.33302	0.12073	0.04565	0.24122	0.08983	0.01855
	1540.67	0.35779	0.0997	0.06212	0.26307	0.04681	0.02012
	1540.76	0.36109	0.08331	0.06221	0.19399	0.08879	0.02723
	1540.84	0.29333	0.13603	0.06395	0.2517	0.0399	0.02157
	1540.92	0.19073	0.09342	0.05205	0.31631	0.06599	0.01428
	1541	0.1458	0.14832	0.04034	0.38476	0.05372	0.01899
	1541.08	0.24371	0.19557	0.04839	0.28017	0.06288	0.01063
	1541.16	0.23389	0.09888	0.03476	0.06108	0.07462	0.02094
	1541.24	0.24349	0.08686	0.04492	0.09886	0.05079	0.02377
	1541.32	0.11628	0.10134	0.06998	0.23943	0.07238	0.01667
	1541.4	0.11704	0.0814	0.05141	0.25411	0.0539	0.01975
	1541.48	0.16273	0.12292	0.05187	0.28491	0.0672	0.02497
	1541.56	0.2828	0.16061	0.04812	0.2511	0.03731	0.02428
	1541.64	0.22064	0.07566	0.05397	0.26766	0.07601	0.0134
	1541.72	0.15367	0.1363	0.044	0.24176	0.07445	0.0178
	1541.8	0.2428	0.19639	0.04894	0.3688	0.05804	0.01597
	1541.88	0.32539	0.13193	0.05397	0.42574	0.08343	0.01541
	1541.97	0.2893	0.1038	0.04208	0.27402	0.04146	0.0256
	1542.05	0.14206	0.09533	0.04464	0.10148	0.08758	0.02484
	1542.13	0.16505	0.09205	0.04474	0.13745	0.03783	0.02019
	1542.21	0.19907	0.09506	0.05718	0.27235	0.0634	0.02465
	1542.29	0.15425	0.14395	0.05187	0.2988	0.05752	0.01585
	1542.37	0.12877	0.11254	0.0451	0.19991	0.0767	0.02968
	1542.45	0.21263	0.12811	0.04309	0.24835	0.07652	0.02635
	1542.53	0.22841	0.18547	0.06514	0.27285	0.08931	0.01654
	1542.61	0.24039	0.10462	0.05407	0.34574	0.02522	0.02377
	1542.69	0.29179	0.11063	0.04309	0.34483	0.04664	0.02031
	1542.77	0.25954	0.14395	0.03001	0.29781	0.06581	0.02006
	1542.85	0.28908	0.07402	0.04519	0.20063	0.06633	0.01623
	1542.93	0.31007	0.16498	0.05242	0.11448	0.07773	0.00585
	1543.01	0.31	0.04835	0.04785	0.171	0.06011	0.02145
	1543.09	0.15047	0.10598	0.04556	0.27199	0.11867	0.0356
	1543.17	0.14898	0.11199	0.05178	0.29903	0.05873	0.03025
	1543.25	0.15289	0.12456	0.03733	0.24059	0.08343	0.01465
	1543.33	0.18724	0.11636	0.04775	0.27394	0.04681	0.01629
	1543.42	0.33578	0.0743	0.0365	0.30972	0.07031	0.01553
	1543.5	0.30606	0.09506	0.02461	0.35111	0.10002	0.02434
	1543.58	0.29768	0.11008	0.05324	0.26457	0.08222	0.02189
	1543.66	0.21407	0.07894	0.05544	0.27534	0.08499	0.02107
	1543.74	0.21351	0.13931	0.044	0.15906	0.05459	0.01113
	1543.82	0.08068	0.05763	0.03714	0.24612	0.09967	0.02434
	1543.9	0.15956	0.13576	0.05553	0.27946	0.109	0.03075
	1543.98	0.29612	0.16607	0.04565	0.3371	0.071	0.0261
	1544.06	0.31987	0.15624	0.03266	0.21358	0.05718	0.03056
	1544.14	0.19237	0.09096	0.0569	0.07574	0.10814	0.00528
	1544.22	0.14907	0.16007	0.05773	0.08488	0.07946	0.0261
	1544.3	0.23411	0.09943	0.0483	0.22731	0.08292	0.02641
	1544.38	0.28608	0.11937	0.04592	0.43492	0.06029	0.02472
	1544.46	0.22878	0.13302	0.05763	0.36574	0.07514	0.03182
	1544.54	0.20153	0.18492	0.00375	0.26823	0.11781	0.03503
	1544.62	0.17449	0.08249	0.06349	0.15154	0.04716	0.02377
	1544.7	0.27362	0.1434	0.04446	0.28318	0.03766	0.01604
	1544.78	0.29778	0.09287	0.04089	0.24067	0.08948	0.02157
	1544.86	0.35486	0.1445	0.06102	0.29654	0.06892	0.03346
	1544.94	0.18025	0.11582	0.04245	0.26761	0.10745	0.02207
	1545.02	0.24337	0.09697	0.06742	0.25632	0.05908	0.01899
	1545.1	0.23198	0.12456	0.05452	0.19407	0.09881	0.01711
	1545.19	0.26736	0.18492	0.06029	0.12694	0.07082	0.02207
	1545.27	0.15516	0.13876	0.06797	0.30985	0.06616	0.02635
	1545.35	0.18108	0.12073	0.05315	0.32179	0.08136	0.01862
	1545.43	0.19379	0.20787	0.02223	0.30399	0.10105	0.02289
	1545.51	0.23714	0.05463	0.02927	0.18185	0.06029	0.01472
	1545.59	0.19064	0.12292	0.04977	0.32451	0.1052	0.02189
	1545.67	0.1706	0.11117	0.05818	0.36595	0.07445	0.02346
	1545.75	0.25583	0.08495	0.04602	0.34234	0.0976	0.02327
	1545.83	0.32219	0.10544	0.06797	0.26102	0.11453	0.01968
	1545.91	0.26159	0.10434	0.03257	0.1702	0.07238	0.01761
	1545.99	0.1771	0.11144	0.07108	0.2304	0.07428	0.02528
	1546.07	0.26267	0.10407	0.0462	0.3166	0.07186	0.02365
	1546.15	0.33221	0.07812	0.05032	0.28315	0.05752	0.03207
	1546.23	0.24561	0.15187	0.072	0.22022	0.05528	0.03019
	1546.31	0.25996	0.12292	0.04016	0.25562	0.08585	0.01365
	1546.39	0.30208	0.09014	0.05269	0.30816	0.08343	0.02981
	1546.47	0.29008	0.12947	0.03824	0.33782	0.10935	0.00987
	1546.55	0.09632	0.1322	0.03842	0.37885	0.11107	0.02572
	1546.63	0.09331	0.16307	0.04428	0.31263	0.04232	0.00497
	1546.71	0.06583	0.13057	0.04135	0.27404	0.07151	0.02918
	1546.79	0.1402	0.115	0.04364	0.32101	0.07169	0.01761
	1546.87	0.17981	0.11991	0.04181	0.35516	0.09017	0.03251
	1546.95	0.20144	0.13712	0.07849	0.3749	0.07307	0.02975
	1547.03	0.13515	0.14723	0.07026	0.46141	0.08015	0.03044
	1547.11	0.20405	0.13412	0.04666	0.41813	0.0551	0.03012
	1547.19	0.24906	0.08741	0.04821	0.2386	0.05044	0.01296
	1547.27	0.22861	0.11418	0.05571	0.12593	0.06046	0.01673
	1547.35	0.18533	0.08031	0.03861	0.28157	0.07566	0.02723
	1547.43	0.29099	0.14122	0.04309	0.26966	0.07169	0.03239
	1547.51	0.28837	0.16799	0.03659	0.33147	0.05528	0.02415
	1547.59	0.29998	0.10926	0.04391	0.2722	0.0456	0.01572
	1547.68	0.28554	0.12237	0.06742	0.26052	0.09881	0.0044
	1547.76	0.31506	0.09424	0.04647	0.12808	0.07566	0.02591
	1547.84	0.24107	0.08823	0.03723	0.22329	0.07877	0.02352
	1547.92	0.2525	0.15269	0.05068	0.18563	0.05873	0.03088
	1548	0.29385	0.12838	0.03998	0.2257	0.03438	0.02509
	1548.08	0.27743	0.12319	0.06193	0.15704	0.05338	0.02478
	1548.16	0.33243	0.1262	0.03193	0.17149	0.06858	0.01912
	1548.24	0.31022	0.12783	0.05169	0.16815	0.08292	0.02277
	1548.32	0.18599	0.10817	0.03705	0.32205	0.05942	0.03333
	1548.4	0.02082	0.10626	0.06651	0.38552	0.07532	0.03126
	1548.48	0.19423	0.11609	0.05205	0.43194	0.0608	0.02107
	1548.56	0.34953	0.17618	0.04693	0.35588	0.07272	0.02465
	1548.64	0.41705	0.13821	0.05763	0.27536	0.11643	0.02761
	1548.72	0.36446	0.0997	0.04281	0.22056	0.0608	0.01843
	1548.8	0.25759	0.15815	0.04876	0.35583	0.06374	0.02245
	1548.88	0.08034	0.10953	0.05178	0.37322	0.04474	0.02666
	1548.96	0.05591	0.09287	0.05343	0.27222	0.09311	0.03063
	1549.04	0.13214	0.14149	0.04483	0.2558	0.06409	0.03471
	1549.12	0.21996	0.1292	0.06001	0.32739	0.06754	0.01579
	1549.2	0.25456	0.13712	0.0548	0.35879	0.06823	0.0239
	1549.28	0.36827	0.16416	0.05507	0.34441	0.10174	0.0239
	1549.36	0.36625	0.1882	0.0312	0.2434	0.08309	0.02472
	1549.44	0.30076	0.12128	0.05132	0.14998	0.08533	0.02025
	1549.52	0.23156	0.09588	0.05416	0.18724	0.08343	0.02245
	1549.6	0.25529	0.15843	0.07008	0.31156	0.03714	0.0244
	1549.68	0.26416	0.14067	0.0311	0.39003	0.09708	0.0327
	1549.76	0.1955	0.16007	0.06523	0.40352	0.06219	0.02409
	1549.84	0.16132	0.10981	0.06386	0.33808	0.09	0.02453
	1549.92	0.11235	0.06747	0.06788	0.17855	0.05528	0.02755
	1550	0.14348	0.10953	0.05782	0.20546	0.09449	0.03195
	1550.08	0.23616	0.15433	0.04785	0.35744	0.0399	0.02251
	1550.16	0.24884	0.10626	0.0773	0.46007	0.07013	0.02654
	1550.24	0.23122	0.15843	0.06084	0.45885	0.07981	0.02698
	1550.32	0.2656	0.16771	0.03513	0.36836	0.05787	0.0244
	1550.4	0.35166	0.09287	0.05654	0.26135	0.10451	0.02421
	1550.48	0.31945	0.11827	0.04419	0.23546	0.06685	0.01641
	1550.56	0.24547	0.12975	0.05791	0.38313	0.08102	0.02817
	1550.64	0.20263	0.17482	0.03842	0.33494	0.05441	0.03214
	1550.72	0.17734	0.08659	0.05105	0.22176	0.109	0.01522
	1550.8	0.16251	0.12073	0.05635	0.11422	0.08585	0.02616
	1550.88	0.23941	0.07457	0.02516	0.22225	0.07324	0.0166
	1550.96	0.34382	0.16471	0.03485	0.21602	0.07393	0.01648
	1551.04	0.35181	0.15051	0.04181	0.31107	0.07203	0.01912
	1551.12	0.17317	0.14095	0.05562	0.26288	0.04716	0.01402
	1551.2	0.15875	0.11718	0.03833	0.27254	0.09311	0.01371
	1551.28	0.29507	0.1333	0.05617	0.32864	0.06599	0.02704
	1551.36	0.20276	0.07976	0.04318	0.43303	0.07134	0.00572
	1551.44	0.10543	0.10571	0.0612	0.43209	0.07393	0.03478
	1551.52	0.09219	0.22316	0.06532	0.35082	0.09794	0.02597
	1551.6	0.16909	0.14395	0.07968	0.24921	0.05096	0.02503
	1551.68	0.21011	0.06747	0.0655	0.17463	0.06806	0.02402
	1551.76	0.27748	0.08768	0.04812	0.19542	0.08343	0.01962
	1551.84	0.22203	0.08358	0.05434	0.37817	0.08015	0.00887
	1551.92	0.08726	0.12565	0.04684	0.37854	0.07894	0.03861
	1552	0.2431	0.1445	0.04245	0.26662	0.05407	0.0256
	1552.08	0.36879	0.14668	0.06953	0.1395	0.1185	0.02126
	1552.16	0.32974	0.10544	0.06541	0.22466	0.11349	0.02887
	1552.24	0.16916	0.15897	0.04876	0.29431	0.07013	0.01792
	1552.32	0.20065	0.07921	0.05434	0.32962	0.05441	0.01044
	1552.4	0.15044	0.1333	0.05672	0.2044	0.09017	0.01459
	1552.48	0.19506	0.09915	0.0526	0.17946	0.0748	0.02302
	1552.56	0.27745	0.15925	0.07108	0.14772	0.10174	0.0156
	1552.64	0.44114	0.12456	0.04419	0.19103	0.06391	0.03277
	1552.72	0.31831	0.20459	0.10063	0.21257	0.02073	0.01346
	1552.8	0.21935	0.1557	0.14738	0.32207	0.09311	0.02912
	1552.88	0.27061	0.15214	0.174	0.2908	0.07842	0.02082
	1552.96	0.29578	0.14149	0.2653	0.20678	0.1033	0.03075
	1553.04	0.33842	0.16498	0.31488	0.29547	0.10917	0.01685
	1553.12	0.26717	0.20923	0.38551	0.3558	0.09933	0.02553
	1553.2	0.38684	0.20377	0.48376	0.3708	0.0976	0.02968
	1553.28	0.40414	0.24256	0.55695	0.34628	0.08499	0.0249
	1553.36	0.3877	0.17126	0.64203	0.42034	0.08447	0.01503
	1553.44	0.28676	0.1882	0.77879	0.31603	0.11107	0.02239
	1553.52	0.33262	0.26441	0.8786	0.22988	0.07376	0.03578
	1553.6	0.47669	0.18957	0.91291	0.27171	0.08499	0.02849
	1553.68	0.39449	0.17946	0.96158	0.28813	0.0558	0.02541
	1553.76	0.27117	0.2136	1	0.21903	0.0456	0.01937
	1553.84	0.15022	0.24611	0.90266	0.18169	0.02971	0.03327
	1553.92	0.2971	0.34062	0.89168	0.27695	0.09777	0.03207
	1554	0.46042	0.33925	0.94063	0.22427	0.1166	0.03195
	1554.08	0.61223	0.41519	0.8561	0.19908	0.19468	0.02547
	1554.16	0.59302	0.50751	0.75245	0.20761	0.17343	0.03629
	1554.24	0.41812	0.6348	0.69792	0.35147	0.166	0.03012
	1554.32	0.32676	0.63589	0.6123	0.47794	0.18276	0.03968
	1554.4	0.48177	0.6673	0.51496	0.58929	0.23838	0.06113
	1554.48	0.64619	0.73696	0.48852	0.63916	0.25548	0.2147
	1554.56	0.68406	0.76291	0.4254	0.57255	0.31456	0.35444
	1554.64	0.8467	0.78831	0.37856	0.43316	0.32665	0.74272
	1554.72	1	0.8596	0.29	0.42825	0.42028	1
	1554.8	0.91944	0.91232	0.26484	0.55937	0.55985	0.74574
	1554.88	0.67519	0.88774	0.20785	0.84408	0.64087	0.53871
	1554.96	0.49135	1	0.20346	1	0.79288	0.40312
	1555.04	0.36329	0.9522	0.17556	0.99559	0.92797	0.27067
	1555.12	0.28552	0.83119	0.12433	0.73595	1	0.18577
	1555.2	0.32346	0.55832	0.07977	0.45293	0.58732	0.14131
	1555.28	0.22108	0.27288	0.06559	0.33326	0.28796	0.09955
	1555.36	0.27833	0.19421	0.07245	0.32166	0.14735	0.05434
	1555.43	0.1274	0.12811	0.0602	0.3633	0.15685	0.05673
	1555.51	0.17485	0.11336	0.03156	0.22445	0.09017	0.02767
	1555.59	0.11834	0.2106	0.04053	0.24472	0.13508	0.01918
	1555.67	0.33275	0.13521	0.06779	0.18198	0.09293	0.02641
	1555.75	0.33983	0.26086	0.03678	0.29659	0.10693	0.02415
	1555.83	0.35056	0.11991	0.06761	0.4001	0.10468	0.0178
	1555.91	0.25932	0.17837	0.07886	0.48908	0.0938	0.02069
	1555.99	0.25214	0.13794	0.04684	0.33528	0.07169	0.02912
	1556.07	0.36129	0.13357	0.05022	0.18221	0.08913	0.02145
	1556.15	0.2646	0.09615	0.04034	0.20894	0.0532	0.02302
	1556.23	0.21478	0.16252	0.06175	0.32669	0.07998	0.0217
	1556.31	0.20774	0.16662	0.05681	0.40975	0.10537	0.01541
	1556.39	0.30606	0.13576	0.05068	0.43298	0.10693	0.01314
	1556.47	0.14978	0.14641	0.06678	0.4206	0.05908	0.02792
	1556.55	0.06544	0.12838	0.06687	0.2783	0.05545	0.01987
	1556.63	0.1244	0.07621	0.05196	0.18052	0.08378	0.02031
	1556.71	0.19523	0.13084	0.06578	0.24067	0.06253	0.02887
	1556.79	0.24806	0.1292	0.03147	0.28162	0.07773	0.02472
	1556.87	0.23843	0.09178	0.04327	0.2858	0.11315	0.02421
	1556.95	0.26147	0.15979	0.043	0.3488	0.08879	0.02289
	1557.03	0.23117	0.09888	0.04254	0.30178	0.08482	0.03214
	1557.11	0.26443	0.12182	0.04263	0.22583	0.10814	0
	1557.19	0.28104	0.10516	0.05571	0.1239	0.08585	0.01962
	1557.27	0.31945	0.12101	0.04592	0.24184	0.05908	0.02597
	1557.35	0.29089	0.10871	0.04785	0.23808	0.08292	0.01862
	1557.43	0.24513	0.16362	0.02955	0.37887	0.0862	0.02905
	1557.51	0.07868	0.10516	0.05855	0.27933	0.09967	0.02648
	1557.59	0.11526	0.2065	0.03266	0.27933	0.04405	0.02905
	1557.67	0.20535	0.09014	0.04446	0.20619	0.0589	0.0217
	1557.75	0.36705	0.03496	0.05059	0.23188	0.10157	0.02415
	1557.83	0.25746	0.13712	0.04565	0.28159	0.07359	0.02402
	1557.9	0.18194	0.08331	0.03293	0.28079	0.09846	0.02044
	1557.98	0.08777	0.16771	0.04849	0.19825	0.06167	0.031
	1558.06	0.24774	0.14668	0.06605	0.19101	0.07946	0.01956
	1558.14	0.27731	0.13685	0.04071	0.26688	0.07255	0.01968
	1558.22	0.26203	0.15761	0.06916	0.32067	0.08654	0.01516
	1558.3	0.18299	0.14723	0.03797	0.2154	0.05286	0.02044
	1558.38	0.30035	0.17509	0.03275	0.18457	0.07566	0.00987
	1558.46	0.3283	0.12756	0.0516	0.30396	0.07117	0.01434
	1558.54	0.45289	0.10707	0.05663	0.41977	0.10088	0.02836
	1558.62	0.38936	0.12401	0.04428	0.33634	0.08205	0.0249
	1558.7	0.23415	0.01065	0.04794	0.21532	0.09242	0.02591
	1558.78	0.09437	0.16362	0.04611	0.2359	0.05942	0.02251
	1558.86	0.24764	0.09615	0.05178	0.30329	0.04785	0.01346
	1558.94	0.36989	0.12947	0.04666	0.22541	0.05234	0.01748
	1559.02	0.33319	0.18219	0.03275	0.16433	0.07203	0.02239
	1559.1	0.27005	0.13958	0.0419	0.18359	0.07635	0.031
	1559.18	0.23731	0.0885	0.05745	0.31623	0.10157	0.02138
	1559.26	0.33812	0.12346	0.04894	0.2626	0.06495	0.01629
	1559.34	0.23044	0.12756	0.04602	0.19103	0.13819	0.0095
	1559.42	0.12584	0.1027	0.02452	0.17134	0.07186	0.01723
	1559.5	0.09002	0.10407	0.06651	0.22739	0.13405	0.02428
	1559.58	0.2734	0.10025	0.04849	0.27933	0.10278	0.0283
	1559.65	0.35787	0.10161	0.04419	0.3474	0.07428	0.02497
	1559.73	0.30316	0.15897	0.06203	0.29122	0.07618	0.02327
	1559.81	0.2225	0.06965	0.03275	0.25629	0.09432	0.02396
	1559.89	0.2129	0.11527	0.03385	0.14951	0.09345	0.01258
	1559.97	0.29223	0.1699	0.05489	0.1285	0.07583	0.03578
	1560.05	0.32693	0.10653	0.04364	0.03443	0.0805	0.02428
	1560.13	0.31037	0.09069	0.03687	0.07927	0.08153	0.01258
	1560.21	0.30518	0.1363	0.04867	0.08973	0.09587	0.03629
	1560.29	0.25766	0.14504	0.04538	0.27186	0.06564	0.01717
	1560.37	0.2367	0.14887	0.05809	0.3831	0.04267	0.01918
	1560.45	0.24686	0.17126	0.05818	0.48939	0.07566	0.01635
	1560.53	0.31449	0.06146	0.05068	0.47187	0.08395	0.03214
	1560.61	0.3057	0.1434	0.05022	0.36538	0.10693	0.02855
	1560.69	0.23081	0.12101	0.05635	0.15411	0.06201	0.02622
	1560.77	0.20855	0.07402	0.04355	0.13693	0.06305	0.02044
	1560.85	0.26233	0.10544	0.03303	0.11669	0.11245	0.02025
	1560.93	0.22968	0.09861	0.03476	0.30689	0.10814	0.01579
	1561.01	0.23674	0.14422	0.03412	0.34491	0.05856	0.02132
	1561.08	0.1924	0.15952	0.04785	0.37335	0.07514	0.02132
	1561.16	0.26365	0.15378	0.04208	0.19708	0.03714	0.03277
	1561.24	0.24637	0.14969	0.0569	0.29618	0.0456	0.02094
	1561.32	0.30553	0.1251	0.05013	0.35438	0.10952	0.02277
	1561.4	0.29573	0.12893	0.05855	0.26665	0.08102	0.0166
	1561.48	0.34389	0.13494	0.05471	0.18369	0.11384	0.01887
	1561.56	0.34487	0.0855	0.04684	0.27178	0.15339	0.02233
	1561.64	0.21502	0.12783	0.04455	0.19472	0.07583	0.01729
	1561.72	0.17642	0.06528	0.05736	0.1983	0.07169	0.02264
	1561.8	0.1038	0.14723	0.05013	0.24373	0.08723	0.02031
	1561.88	0.2116	0.13576	0.05178	0.25237	0.06633	0.01711
	1561.96	0.22147	0.09533	0.03229	0.18696	0.0558	0.02371
	1562.04	0.33429	0.11172	0.04766	0.28245	0.08292	0.0144
	1562.12	0.22128	0.13985	0.05032	0.36673	0.07722	0.0017
	1562.2	0.28219	0.10434	0.04949	0.25079	0.06253	0.01038
	1562.27	0.28092	0.17126	0.05269	0.31545	0.09933	0.03396
	1562.35	0.33412	0.14559	0.04666	0.3517	0.05355	0.02648
	1562.43	0.12176	0.14695	0.05754	0.39654	0.07221	0.01685
	1562.51	0.14494	0.10707	0.05022	0.31374	0.10209	0.02189
	1562.59	0.24921	0.08686	0.05846	0.33697	0.1147	0.02277
	1562.67	0.4438	0.11882	0.03714	0.36201	0.09414	0.01616
	1562.75	0.31506	0.14013	0.05983	0.27939	0.13577	0.02258
	1562.83	0.29932	0.13166	0.03733	0.24716	0.09259	0.02415
	1562.91	0.18553	0.12346	0.044	0.2258	0.05856	0.03251
	1562.99	0.17534	0.02868	0.04474	0.17305	0.07998	0.02151
	1563.07	0.1393	0.09205	0.05178	0.15099	0.06892	0.01736
	1563.15	0.29011	0.16416	0.04144	0.25087	0.11539	0.01711
	1563.23	0.30665	0.10462	0.03806	0.24983	0.11263	0.00968
	1563.31	0.26602	0.09751	0.044	0.19129	0.06944	0.02522
	1563.38	0.29715	0.15406	0.05553	0.17014	0.04543	0.02654
	1563.46	0.40629	0.13302	0.06184	0.20741	0.06996	0.02088
	1563.54	0.37289	0.11691	0.05416	0.24768	0.09449	0.02157
	1563.62	0.26704	0.1363	0.04711	0.30373	0.05977	0.00956
	1563.7	0.24273	0.09669	0.04483	0.21846	0.07393	0.03019
	1563.78	0.31589	0.11663	0.02507	0.29036	0.08965	0.03503
	1563.86	0.25109	0.19175	0.06139	0.34755	0.09432	0.0156
	1563.94	0.30614	0.1109	0.03485	0.40461	0.06322	0.01497
	1564.02	0.32024	0.12456	0.04025	0.09113	0.11746	0.01679
	1564.1	0.47012	0.15925	0.03357	0.02981	0.0805	0.03591
	1564.18	0.36283	0.09751	0.05901	0.13288	0.06512	0.0144
	1564.26	0.25659	0.11882	0.01949	0.45651	0.03748	0.02365
	1564.34	0.10321	0.09861	0.05654	0.385	0.03109	0.02855
	1564.41	0.28539	0.14996	0.04785	0.22147	0.07687	0.0166
	1564.49	0.26875	0.10462	0.06907	0.1511	0.09984	0.0222
	1564.57	0.40251	0.2248	0.04172	0.3236	0.05165	0.01472
	1564.65	0.44541	0.13166	0.04291	0.43095	0.07514	0.01673
	1564.73	0.36141	0.16444	0.04044	0.3421	0.05752	0.01453
	1564.81	0.18946	0.05081	0.0612	0.25878	0.0513	0.01459
	1564.89	0.30951	0.12701	0.0419	0.20774	0.10313	0.01918
	1564.97	0.4601	0.16061	0.0591	0.25551	0.06132	0.02132
	1565.05	0.34115	0.18438	0.05361	0.29752	0.04975	0.02931
	1565.13	0.22343	0.19749	0.05407	0.40594	0.09777	0.02817
	1565.21	0.19174	0.12947	0.04894	0.38912	0.1071	0.01767
	1565.29	0.25487	0.10762	0.03769	0.28388	0.06668	0.01258
	1565.36	0.34069	0.09096	0.05132	0.24781	0.13543	0.01943
	1565.44	0.38267	0.12865	0.03074	0.19915	0.06737	0.01899
	1565.52	0.45094	0.12182	0.04583	0.26979	0.06944	0.01579
	1565.6	0.48304	0.17454	0.02671	0.30292	0.08585	0.01296
	1565.68	0.50291	0.14122	0.07721	0.34981	0.10209	0.02541
	1565.76	0.44058	0.15078	0.05644	0.24394	0.09535	0.01899
	1565.84	0.25637	0.12101	0.04913	0.26395	0.04699	0.02195
	1565.92	0.13862	0.11691	0.05681	0.30245	0.06581	0.0305
	1566	0.1209	0.15597	0.04153	0.43669	0.07842	0.01459
	1566.08	0.229	0.17099	0.05452	0.36995	0.08257	0.02534
	1566.16	0.31122	0.06446	0.03833	0.30479	0.07929	0.00767
	1566.23	0.32754	0.16089	0.04995	0.32524	0.08257	0.02516
	1566.31	0.27137	0.09806	0.06404	0.54336	0.10088	0.01767
	1566.39	0.22907	0.12565	0.05306	0.37428	0.08758	0.0134
	1566.47	0.26587	0.1333	0.04291	0.23175	0.05338	0.02226
	1566.55	0.24012	0.12428	0.06614	0.18278	0.04336	0.01824
	1566.63	0.36077	0.08959	0.06221	0.22173	0.08931	0.02113
	1566.71	0.39317	0.06938	0.0709	0.18724	0.11833	0.01126
	1566.79	0.31598	0.11773	0.03211	0.35425	0.06892	0.02541
	1566.87	0.21221	0.12346	0.03184	0.38087	0.11349	0.03138
	1566.95	0.27208	0.06009	0.05416	0.35741	0.08378	0.0249
	1567.02	0.22477	0.0956	0.05379	0.33795	0.0767	0.01641
	1567.1	0.1987	0.10789	0.03998	0.35298	0.09864	0.01685
	1567.18	0.22511	0.1923	0.05882	0.25292	0.07877	0.01786
	1567.26	0.3433	0.13439	0.04391	0.28066	0.06927	0.00918
	1567.34	0.29035	0.12319	0.0268	0.29384	0.09466	0.02629
	1567.42	0.31056	0.13494	0.04739	0.28647	0.06098	0.02415
	1567.5	0.31601	0.1628	0.0537	0.34138	0.08343	0.01101
	1567.58	0.39706	0.14204	0.06779	0.34257	0	0.01931
	1567.66	0.32317	0.15105	0.04922	0.24765	0.04802	0.02994
	1567.74	0.34066	0.12592	0.03934	0.16122	0.06115	0.01245
	1567.81	0.20657	0.26332	0.04839	0.1929	0.0589	0.02138
	1567.89	0.20039	0.26823	0.03851	0.29778	0.07739	0.01195
	1567.97	0.11953	0.15433	0.05114	0.3031	0.09034	0.02025
	1568.05	0.12611	0.11745	0.05462	0.29869	0.08447	0.03578
	1568.13	0.13151	0.1699	0.04528	0.2195	0.11712	0.01358
	1568.21	0.18221	0.09123	0.07035	0.31704	0.07618	0.01371
	1568.29	0.1791	0.08276	0.06175	0.38725	0.0608	0.03497
	1568.37	0.33627	0.14859	0.07108	0.42008	0.10036	0.01409
	1568.45	0.48392	0.21114	0.04611	0.32122	0.09812	0.0266
	1568.52	0.42804	0.11445	0.05763	0.28613	0.09242	0.0239
	1568.6	0.21615	0.14504	0.06742	0.245	0.08741	0.0244
	1568.68	0.22189	0.14422	0.06129	0.30347	0.0304	0.0149
	1568.76	0.24757	0.09669	0.04666	0.33022	0.07255	0.01786
	1568.84	0.26731	0.12237	0.04766	0.29573	0.07549	0.02314
	1568.92	0.24889	0.16689	0.04684	0.16565	0.06443	0.01365
	1569	0.25605	0.18055	0.02818	0.25409	0.07583	0.02824
	1569.08	0.27425	0.18192	0.06047	0.33027	0.10485	0.02396
	1569.16	0.21695	0.06528	0.05425	0.37547	0.08482	0.02107
	1569.23	0.24295	0.14941	0.05544	0.44092	0.08464	0.02132
	1569.31	0.23305	0.08604	0.04986	0.54326	0.10537	0.00849
	1569.39	0.24009	0.15706	0.04885	0.38523	0.08775	0.02597
	1569.47	0.18893	0.00137	0.04611	0.22765	0.08153	0.02767
	1569.55	0.26142	0.11882	0.06633	0.17494	0.03921	0.03754
	1569.63	0.32527	0.16553	0.04108	0.36782	0.10814	0.02088
	1569.71	0.34763	0.16416	0.03842	0.38536	0.09276	0.03541
	1569.79	0.366	0.17536	0.05608	0.37854	0.09121	0.02717
	1569.87	0.28825	0.08659	0.04144	0.17964	0.13146	0.02597
	1569.94	0.34252	0.15679	0.03211	0.1512	0.09173	0.02195
	1570.02	0.37778	0.14914	0.05388	0.16005	0.08827	0.00887
	1570.1	0.44248	0.03414	0.05956	0.30155	0.08136	0.01893
	1570.18	0.21395	0.18328	0.0526	0.35422	0.08793	0.0239
	1570.26	0.17209	0.07375	0.03266	0.33746	0.11505	0.02981
	1570.34	0.22399	0.14613	0.04958	0.31133	0.1052	0.03748
	1570.42	0.40219	0.18383	0.04291	0.24755	0.08913	0.02578
	1570.5	0.39921	0.13439	0.0344	0.28517	0.07912	0.02528
	1570.57	0.35537	0.15214	0.0548	0.32487	0.03248	0.02861
	1570.65	0.33069	0.13166	0.07035	0.35708	0.06685	0.02503
	1570.73	0.31322	0.15214	0.0569	0.22186	0.12506	0.02151
	1570.81	0.26665	0.12893	0.04913	0.06723	0.08585	0.02333
	1570.89	0.20459	0.13931	0.03714	0.1655	0.09622	0.0195
	1570.97	0.19589	0.1404	0.0559	0.27741	0.05839	0.02767
	1571.05	0.18125	0.08659	0.05699	0.32516	0.06132	0.02755
	1571.13	0.15868	0.06719	0.05233	0.29036	0.07652	0.01465
	1571.2	0.15482	0.11636	0.04089	0.45768	0.05977	0.00893
	1571.28	0.14125	0.12374	0.05617	0.38578	0.06426	0.0217
	1571.36	0.27261	0.1658	0.01894	0.25684	0.07981	0.01541
	1571.44	0.4472	0.12374	0.04528	0.17793	0.05649	0.03075
	1571.52	0.42711	0.12428	0.05233	0.27645	0.09812	0.02415
	1571.6	0.31601	0.07949	0.04647	0.17865	0.04854	0.01755
	1571.68	0.21277	0.11336	0.04391	0.20294	0.08464	0.02817
	1571.76	0.10661	0.17208	0.06523	0.20133	0.09725	0.02233
	1571.83	0.10626	0.13821	0.03339	0.23722	0.05027	0.01824
	1571.91	0.18211	0.10434	0.05022	0.15276	0.0805	0.03377
	1571.99	0.23794	0.12128	0.04977	0.27588	0.06668	0.02295
	1572.07	0.16063	0.18738	0.03714	0.31081	0.08084	0.01522
	1572.15	0.23242	0.15378	0.03165	0.32682	0.10019	0.02905
	1572.23	0.32647	0.11691	0.04428	0.1983	0.13491	0.02377
	1572.31	0.3702	0.10735	0.06944	0.24721	0.08654	0.01358
	1572.38	0.37455	0.1333	0.06074	0.28823	0.052	0.01579
	1572.46	0.17424	0.1363	0.03531	0.47646	0.07894	0.02258
	1572.54	0.13192	0.10598	0.05215	0.3358	0.06754	0.02038
	1572.62	0.25629	0.07211	0.03879	0.37249	0.07238	0.02421
	1572.7	0.36791	0.15843	0.03668	0.40674	0.08222	0.02604
	1572.78	0.20552	0.10462	0.04629	0.46614	0.08326	0.02459
	1572.86	0.15413	0.09151	0.05407	0.30077	0.02315	0.04006
	1572.94	0.22455	0.08823	0.02946	0.33193	0.07462	0.02516
	1573.01	0.27051	0.11527	0.0408	0.29677	0.09276	0.01522
	1573.09	0.2774	0.12019	0.05718	0.30918	0.08464	0.02905
	1573.17	0.33162	0.17564	0.03568	0.28247	0.04059	0.0205
	1573.25	0.22318	0.17864	0.05462	0.39566	0.05787	0.02874
	1573.33	0.14582	0.11254	0.03742	0.30985	0.07566	0.02767
	1573.41	0.25145	0.10407	0.04519	0.31328	0.0615	0.01
	1573.49	0.33018	0.13767	0.06852	0.14863	0.07946	0.02547
	1573.56	0.22634	0.13712	0.04327	0.22274	0.07894	0.0266
	1573.64	0.22682	0.12947	0.04903	0.29137	0.09587	0.02295
	1573.72	0.27318	0.11718	0.05205	0.34483	0.0634	0.03182
	1573.8	0.06566	0.13685	0.05224	0.26127	0.08015	0.02484
	1573.88	0.02062	0.14723	0.0311	0.20663	0.09794	0.02088
	1573.96	0.26277	0.14832	0.04464	0.29413	0.0976	0.01019
	1574.04	0.32204	0.10243	0.03915	0.35856	0.06512	0.02044
	1574.11	0.21959	0.16334	0.05178	0.3619	0.03956	0.01786
	1574.19	0.28979	0.16389	0.04199	0.21099	0.07151	0.01547
	1574.27	0.31728	0.10735	0.04638	0.18966	0.10658	0.01729
	1574.35	0.21397	0.0926	0.03421	0.30466	0.05925	0.0217
	1574.43	0.18641	0.11991	0.05489	0.3092	0.08689	0.02138
	1574.51	0.25153	0.09642	0.05123	0.34566	0.09	0.01987
	1574.58	0.30213	0.17591	0.04675	0.2559	0.08913	0.02012
	1574.66	0.30929	0.11226	0.05681	0.28146	0.10209	0.02207
	1574.74	0.19337	0.17236	0.043	0.26099	0.05493	0.02434
	1574.82	0.02517	0.09424	0.06093	0.35552	0.08032	0.02107
	1574.9	0.04484	0.14231	0.05041	0.18493	0.05631	0.03233
	1574.98	0.09568	0.13849	0.05059	0.24049	0.04768	0.01453
	1575.06	0.24188	0.14941	0.05608	0.20995	0.07411	0.02151
	1575.13	0.36165	0.12592	0.05654	0.24926	0.09501	0.03547
	1575.21	0.37724	0.11882	0.04199	0.23169	0.03438	0.03094
	1575.29	0.4134	0.07539	0.06084	0.17619	0.07238	0.01421
	1575.37	0.41414	0.13876	0.05608	0.12302	0.10416	0.01189

## Sheet: Fig5b
Comment
Name	Peak Pump Intensity	Intensity
Unit	kW/cm^2	a.u.
	0	0
	15214.3	0.0018
	15848.2	0.00421
	16482.1	0.00464
	17750	0.01641
	19017.9	0.03471
	20285.7	0.05951
	21553.6	0.07208
	22821.4	0.11012
	24089.3	0.15382
	25991.1	0.20351
	26625	0.21006
	27892.9	0.24889
	29160.7	0.27046
	30428.6	0.33854
	31696.4	0.42666
	32964.3	0.44651
	34232.1	0.55349
	35500	0.54978
	36767.9	0.64565
	38035.7	0.65306
	39303.6	0.63698
	40571.4	0.70116
	42473.2	0.87469
	44121.4	0.92253
	45642.9	0.94634
	47544.6	1
	48812.5	0.99669
